# Supplementary material for: Air pollution and DNA methylation: effects of exposure in humans
Source: Clin Epigenetics. 2019 Sep 3;11:131. doi: 10.1186/s13148-019-0713-2 (PMC6724236; doi:10.1186/s13148-019-0713-2)
Supplement: Supplementary file 1 — Table S1. Enhanced detail on the studies reviewed. This table describes details of the studies described in this review, including the first author’s surname, study location, age and number of volunteers, concentrations of various air pollutants, sample types, and study details. NA, not applicable; ND, not determined; NR, not reported; BC, black carbon; CO, carbon monoxide; LINE, long interspersed nuclear element; LUR, land use regression; NO, nitric oxide; NO2, nitrogen dioxide; NOx, nitrogen oxides; O3, ozone; PM, particulate matter; PM2.5, particulate matter smaller than 2.5 μm; PM10, particulate matter smaller than 10 μm; PAH, polycyclic aromatic hydrocarbon. (XLSX 21 kb) [file 13148_2019_713_MOESM1_ESM.xlsx]

## Sheet: Sheet1
Study Author - Year	Cohorts	Study Location(s)	Number of Volunteers	Average Age (years)	Female (%)	Disease	Smokers (%)	Average Air Pollutant Concentration (µg/m3 unless specified)							Sample Type(s)	Cell Type Correction Reported	Study Details
								PM10	PM2.5	BC	O3	NO2	NOx	Other
In Utero Studies
Gruzieva 2017	MeDALL	Europe	280	0	44.6	NA	Maternal 17.1					37.5			Cord Blood	Yes	Combined ESCAPE project LUR NO2 exposure data with Illumina 450k analysis.
	Generation R	Netherlands	809	0	47.2		Maternal 24.7					38.7			Cord Blood
	CHS	USA	226	0	58.8		Maternal 6.2					32.1			Cord Blood
	MoBa	Norway	193	0	47.7		Maternal 7.8					10.3			Cord Blood
	BAMSE	Sweden	733	4.4	45.7		Maternal 13.8					31.2			Blood
	MeDALL	Europe	444	8.2	48.2		Maternal 11.7					27.3			Blood
	BAMSE EpiGene	Sweden	342	8.3	47.1		Maternal 12					23.3			Blood
Goodrich 2016	Mother and Child Environmental	Durban, South Africa	22	26.1	100	36% HIV positive	14 ever						54		Cord Blood	No	NOx exposures calculated from LUR models. DNA methylation determined using the Illumina 450k platform.
Maghbooli 2018	Low pollution area	Tehran, Iran	44	30.09	100	NA	0	50-62	21-30						Placenta	No	Placenta samples collected at birth from mothers living in high and low air pollution areas. Global methylation determined by HPLC.
	High pollution area		48	30	100	NA	0	80-111	35-44
Cai 2017	Normal	Wenzhou, China	101	26.7	100	NA	ND	64							Placenta	No	Placenta samples collected at birth from mothers of normal and fetal growth restriction babies. DNA methylation assessed by bisulfite-PCR pyrosequencing.
	Fetal Growth Restriction	Wenzhou, China	80	26.7	100	NA	ND	63
Kingsley 2016	Rhode Island Child Health Study	Providence, USA	471	30	100	NA	4.9	Concentrations not determined							Placenta	Yes	Mothers categorized as living within 150m of US or interstate highway or 50m of state highway or other major road, or not. Illumina 450K or LINE1 and AluYb8 assessed via pyrosequencing.
Studies in Children
Breton 2016	Children's Health Study	California, USA	459	11.2	54	NA	3 in utero	~40	~27		~43	~30			Blood	No	LINE1 and AluYb8 assessed by pyrosequencing. PM2.5, PM10, NO2 and O3 estimated from LUR.
Hew 2015	NA	Fresno, USA	171	13.7	57.9	Non-Asthmatic	27.8							PAH ~0.0037	Blood T regulatory cells	No	FOXP3 DNA methylation assessed by pyrosequencing. LUR used to estimate PAH exposure over the 24 h, 1 week, 1 month, 3 months, 6 months and 1 year.
			85	15.1	55.9	Asthmatic	27.5
Somineni 2016	Exposure Sibling Study for discovery.	Cincinnati, USA	70	11	46	50% asthmatic	47 secondhand			0.42					Nasal Brushings (with validation in saliva, PBMCs and bronchial epithelial cells)	No	DNA methylation at cg23602092 (TET1 promoter region) was assessed in nasal brushings using Illumina 450K chips or PCR and pyrosequencing. Land use regression models were generated to assess exposure to BC at each volunteers home address.
	Pediatric Environmental Exposure Study for replication.	Cincinnati, USA	186	12	48	85% asthmatic	52 secondhand			0.41
Lovinsky-Desir 2017	Non-Active	New York, USA	58	12.7	45	Asthma	5 Secondhand			1.07					Buccal swabs (94% squamous epithelial cells)	NA	Activity levels assessed using accelerometer over 2 days. BC exposures measured using vest mounted monitors over 5 days. Buccal samples taken on 2 days and DNA methylation assessed using pyrosequencing.
	Active		77	12.2	55	Asthma	18 Secondhand			1.19
Studies in Adults
Jiang 2014	NA	Vancouver, Canada	16	56	29	Asthmatic: 75%, Atopic: 56%	0		300						Blood	Yes	Controlled human exposure study to diesel exhaust and filtered air. Blood samples taken before exposure and at 6 and 30 hours after. DNA methylation evaluated with Illumina 450K chips.
Bind 2014	Normative Aging Study (NAS)	Boston, USA	777	72	0	NA	4 current, 67 former		9.6	0.74				Particle number: 18,426 (per cm3)	Blood	No	F3, ICAM1, TRL-TAG1-1 and IFNG associated CpGs assessed by pyrosequencing. Air pollution exposures in the four weeks before clinic visits estimated from LUR models.
Bind 2015	Normative Aging Study (NAS)	Boston, USA	777	72	0	14% diabetic	4 current, 67 former	Not reported. Probably as in Bind 2014.							Blood	No	F3, ICAM1, IFNG, TRL-TAG1-1 and IL6 associated CpGs assessed by pyrosequencing. PM2.5, black carbon and particle number assessed by LUR. Methylation values divided into 10 quantiles for analysis.
Lee 2017	Normative Aging Study (NAS)	Boston, USA	92	ND	ND	NA	ND	Mean values not specified							Blood	No	Mean exposure to BC and sulfate estimated for the month before each blood draw. DNA methylation assessed at 27 asthma associated genes (probably by pyrosequencing). No further details given.
Chi 2016	Multi-Ethnic Study of Atherosclerosis	Baltimore, New York, St. Paul, Winston-Salem, USA	1207	69.6	51.6	NA	9.3 current, 50.3 former		10.7				57		PBMC	NA	DNA methylation measured using Illumina 450k chips in CD14+ purified monocytes. PM2.5 and NOx concentrations over 12 months estimated from spatiotemporal models.
Panni 2016	KORA F3	Augsburg, Germany	500	53	48	NA	46 current, 2.2 former		20						Blood	Yes	PM2.5 exposures were inferred by LUR models. DNA methylation analysis performed using Illumina 450K chips.
	KORA F4		1799	61	51	NA	42 current, 44 former		14.2
	Normative Aging Study	Boston, USA	657	72	0	NA	3.5 current, 68 former		10.6
Mostafavi 2017	EPIC Italy Cohort	Italy	95	~50	77	~50% would develop Breast Cancer or Lymphoma	8 Current, 25 Former						94.2		PBMC	No	NOx estimated with LUR. Gene expression assessed with Agilent 4×44K arrays. Illumina 450k data available for 85% of participants.
	Northern Swedish Health and Disease Study Cohort	Northern Sweden	455	~50	56		21 Current, 20 Former						6.7		PBMC
Plusquin 2017	EPIC-Italy	Italy	454	54.2	71	Developed breast or colorectal cancer later	48	47	31			50	93		Blood	Yes	Air pollution estimated from LUR models developed 10 years after study period and backfitted. DNA methylation evaluated using Illumina 450K chips.
	EPIC-Netherlands	Netherlands	159	58.8	100	NA	0.42	25	17			20	30
De F.C. Lichtenfels 2018	LifeLines	Groningen, Netherlands	1017	47.3	42	NA	44	24.1	15.5			16.3			Blood	Yes	DNA methylation assessed using 450K chips. NO2, PM10, PM2.5 exposure estimated from LUR models.
Mostafavi 2018	EXPOsOMICS	Italy, Netherlands, Switzerland, United Kingdom	157	61	61	NA	0		~10						Blood	Yes	Personal air pollution sensor backpack and 2nd sensor outside home data used with LUR model to estimate 24 hour exposure concentrations. Illumina 450K used to measure DNA methylation.
Lepeule 2014	Normative Aging Study (NAS)	Boston, USA	776	72	0	6% asthma, 7% chronic bronchitis, 4% emphysema	4 current, 67 former		11	0.9	47	38		CO: 502	Blood	No	DNA methylation in the promoter regions of CRAT, F3, NR3C1, ICAM1, IFNG, IL6, NOS2, OGG1 and TLR2 assessed using bisulfite-PCR and pyrosequencing. Exposures to BC, CO, NO2, O3 and PM2.5 were modelled using LUR models for 4 hours - 28 days preceeding study visits. Spirometry was performed to assess FVC and FEV1.
Peng 2016	Normative Aging Study	Boston, USA	551	~76	0	ND	32		~10						Blood	No	Blood collected at 1-4 visits between 2000 and 2011. Promoter region DNA methylation of IFNG, IL6, ICAM1, TLR2 evaluated using bisulfite PCR pyrosequencing. Exposure to PM2.5 assessed using a hybrid LUR and satelite based model. Fasting blood glucose assessed by hexokinase method.
Zhong 2017	NA	Toronto, Canada	10	19-49	0.6	NA	NA		234						CD4+ Th Cells (~96% pure)	Yes	Controlled human exposure study with three exposure visits. 2 week placebo followed by sham 2 h exposure - visit 1. 4 weeks of placebo followed by 2 h exposure to concentrated ambient PM2.5. Four weeks of B vitamins (folic acid, B6 and B12) followed by 2 h PM2.5 exposure. Isolated CD4+ Th cells analysed using Illumina 450k platform and mitochondrial DNA content via RT-PCR.
De Nys 2018	NA	Leuven, Belgium	23	22.3	50	NA	0	~25	~20						Buccal swabs	NA	Ultra performance liquid chromatography - mass spectrometry to assess cytosine, 5-mC and 5-hmC concentrations. Samples collected 4 times, with a week between collections. Air pollution assessed 15 km from study site.
Clifford 2017	NA	Vancouver, Canada	16	28.8	56.3	Atopy or Asthma	0		300						Bronchial brushings (~97% epithelial cells)	NA	Controlled human exposure study to diesel exhaust and allergen, with filtered air and saline controls. DNA methylation assessed using Illumina 450K platform.
