# Supplementary material for: Air pollution and DNA methylation: effects of exposure in humans
Source: Clin Epigenetics. 2019 Sep 3;11:131. doi: 10.1186/s13148-019-0713-2 (PMC6724236; doi:10.1186/s13148-019-0713-2)
Supplement: Supplementary file 2 — Table S2. List of top air pollution-associated CpG site numbers. The main text of the papers highlighted in Table 1 was checked for lists of specific cg sites. All the cg sites were collated and ranked according to the cg number. Annotation details for the CpGs, including chromosome and location, strand, relation to CpG islands, gene symbol, and relation to genes, were merged from Illumina EPIC annotation data produced by the Kasper D. Hansen lab (www.hansenlab.org). TSS, transcription start site; UTR, untranslated region. (XLSX 21 kb) [file 13148_2019_713_MOESM2_ESM.xlsx]

## Sheet: List of Associated CpGs
CpG Name	Paper	Chromosome (chr)	Position	Strand	Relation to CpG Island	Reference Gene Symbol(s)	Relation to Gene
cg00005622	Plusquin 2017	chr8	145180403	-	North Shore
cg00068102	Zhong 2017	chr2	121619261	+	Open Sea	GLI2	Body
cg00344801	de F.C. Lichtenfels 2018	chr22	46685728	-	Island	TTC38	Body
cg00402617	Panni 2016	chr8	101962842			YWHAZ
cg00507008	Clifford 2017	chr12	115131421	+	South Shore
cg00647528	Zhong 2017	chr18	32957127	-	Island	ZNF396	5'UTR
cg00688840	Goodrich 2016	chr14	106363051	-	Open Sea
cg00921266	Clifford 2017	chr7	27153663	-	North Shore	HOXA3	5'UTR; TSS200
cg01385533	Gruzieva 2017	chr2	1482596		South Shore	TPO	Body
cg01610636	Gruzieva 2017	chr19	17463254			PLVAP
cg01828548	Gruzieva 2017	chr1	35226135	+	North Shore	GJB4	5'UTR
cg01889112	Gruzieva 2017	chr15	59063272	+	North Shore	FAM63B	TSS200
cg01905633	Mostafavi 2017	chr6	3849391	+	Island	FAM50B	TSS1500
cg02092102	Goodrich 2016	chr7	128555896	+	Island
cg02234653	de F.C. Lichtenfels 2018	chr2	224625080	-	Open Sea	AP1S3	Body
cg02508204	Mostafavi 2017	chr11	39367436	+	Open Sea
cg02556634	Mostafavi 2017	chr4	6449000	-	Open Sea	PPP2R2C	Body
cg02608596	Panni 2016	chr19	4343422	+	Island	MPND	TSS200
cg02757456	Kingsley 2016	chr4	4577434	-	Island
cg02795981	Panni 2016	chr10	81045119	+	Open Sea	ZMIZ1	Body
cg02824888	Clifford 2017	chr12	115129011	+	North Shore
cg03025825	Plusquin 2017	chr17	1975244	-		SMG6	Body
cg03051777	Clifford 2017	chr12	115131789	-	South Shore
cg03271173	Gruzieva 2017	chr8	48099615			IGLV8OR8-1
cg03337430	Gruzieva 2017	chr1	226012507			EPHX1	TSS1500; 5'UTR
cg03408122	Mostafavi 2017	chr22	50903314	-	Island	SBF1	Body
cg03455255	Panni 2016	chr2	54483192			TSPYL6
cg03513315	Plusquin 2017	chr22	30988383	+	Island	PES1	TSS1500
cg03640051	Goodrich 2016	chr4	42657689	-	North Shore	ATP8A1	Body
cg03650946	Clifford 2017	chr7	27154562	+	North Shore	HOXA3	5'UTR; TSS1500
cg03728580	Gruzieva 2017	chr11	34460856			CAT	Body
cg03793937	Mostafavi 2017	chr11	95625728	-	Open Sea	MTMR2	5'UTR; Body
cg03838806	Kingsley 2016	chr4	6477277	+	South Shelf
cg03860665	Gruzieva 2017	chr6	30524763	-	Island	PRR3; GNL1	5'UTR; 1stExon
cg03870188	Plusquin 2017	chr13	113717830	+	North Shelf	MCF2L	Body
cg03873392	Mostafavi 2017	chr16	10801987	-	Open Sea
cg03915932	Clifford 2017	chr17	46591291	-	Open Sea
cg04078416	Panni 2016	chr3	47017981	-	Island	CCDC12	Body
cg04319606	Plusquin 2017	chr2	26785290	-	Island	C2orf70	TSS200
cg04423572	Panni 2016	chr3	38493060	+	North Shelf	LOC100128640	Body
cg04528829	Clifford 2017	chr12	115133294	+	North Shelf
cg04757012	Gruzieva 2017	chr6	33359817	-	Island	KIFC1	Body
cg04904318	Clifford 2017	chr17	46607828	-	Island	HOXB1	1stExon
cg04908668	de F.C. Lichtenfels 2018	chr6	32823941	-	South Shore	PSMB9	Body
cg04914283	Plusquin 2017	chr1	23181832	+	Open Sea	EPHB2	Body
cg05036212	Plusquin 2017	chr2	119609691	-	North Shore
cg05094429	Jiang 2014	chr6	167536184	-	Open Sea	CCR6	5'UTR;TSS200
cg05375878	Kingsley 2016	chr1	43738828	+	Island	TMEM125	Body
cg05404940	Mostafavi 2017	chr11	1446911	+	Open Sea	BRSK2	Body
cg05574357	Clifford 2017	chr12	115134362	-	North Shore
cg06004017	Panni 2016	chr22	28191222	+	North Shore	MN1	Body
cg06194186	Zhong 2017	chr2	207803692			CPO
cg06750897	Goodrich 2016	chr1	164545553	+	Island	PBX1	Body
cg06840305	Gruzieva 2017	chr2	98409069	-	Open Sea	TMEM131	Body
cg06889422	Goodrich 2016	chr22	24627294	-	Open Sea	GGT5	Body
cg06988775	Mostafavi 2017	chr7	128864367	+	Island	AHCYL2	TSS1500
cg07084345	Plusquin 2017	chr15	61972967	-	Open Sea
cg07598385	Chi 2016	chr16	88566483	-	North Shelf	ZFPM1	Body
cg07669973	Mostafavi 2017	chr10	135029365	-	Island	KNDC1	Body
cg07689821	Zhong 2017	chr6	33290736	+	Island	DAXX	1stExon; 5'UTR; Body
cg07768201	Gruzieva 2017	chr11	34460336	+	Island	CAT	TSS200
cg07823492	Clifford 2017	chr17	46608099	-	Island	HOXB1	1stExon
cg07855639	Chi 2016	chr22	37959465	-	South Shore	CDC42EP1	5'UTR
cg08075528	Zhong 2017	chr19	1961017	-	Island	CSNK1G2	5'UTR
cg08101036	Clifford 2017	chr7	27153655	-	North Shore	HOXA3	5'UTR; TSS200
cg08120023	Plusquin 2017	chr1	116947203	-	Open Sea	C1orf203; ATP1A1	Body; 3'UTR
cg08164294	Clifford 2017	chr7	27154387	+	North Shore	HOXA3	5'UTR; TSS1500
cg08301459	Gruzieva 2017	chr7	117824040	+	Island	A38	TSS200
cg08314949	Gruzieva 2017	chr17	78851213	-	South Shore	RPTOR	Body
cg08500171	de F.C. Lichtenfels 2018	chr6	31590674	-	South Shore	BAT2; SNORA38	Body; TSS200
cg08509991	Plusquin 2017	chr10	105845720	-	Open Sea	COL17A1	TSS200
cg08630381	Plusquin 2017	chr13	100612277	+	Island
cg08757611	Panni 2016	chr17	76250500	+	Island
cg08973675	Gruzieva 2017	chr10	101380289			SLC25A28	TSS200
cg09038676	Jiang 2014	chr11	67351608	+	Island	GSTP1	Body
cg09038678	Jiang 2014	chr5	73567799	-	Open Sea
cg09225537	Panni 2016	chr15	41952491	-	North Shore	MGA;MGA	TSS200
cg09487985	Plusquin 2017	chr12	34484805	+	North Shelf
cg09499965	Plusquin 2017	chr7	151220664	+	South Shelf
cg09568355	Plusquin 2017	chr2	45228633	-	Island
cg10719920	Zhong 2017	chr21	46724843	-	South Shelf
cg11015251	Clifford 2017	chr7	27170554	+	Island	HOXA4	TSS200
cg11046593	Panni 2016	chr2	17997660	-	Open Sea	MSGN1	TSS200
cg11060532	Clifford 2017	chr17	46652399	+	North Shore	HOXB3	TSS1500
cg11075121	Gruzieva 2017	chr12	120967065	+	South Shore	COQ5	TSS200
cg11532431	Clifford 2017	chr7	27169674	+	Island	HOXA4	Body
cg12232118	Plusquin 2017	chr6	30131457	+	Open Sea	TRIM15	5'UTR; 1stExon
cg12276768	Gruzieva 2017	chr22	39323510	-	Island
cg12283362	Gruzieva 2017	chr19	5709149			LONP1	Body
cg12537437	Gruzieva 2017	chr11	74871202	+	Open Sea	SLCO2B1	Body; 5'UTR
cg12575202	Plusquin 2017	chr10	133331128	-	Open Sea
cg12657416	Gruzieva 2017	chr9	139607421	+	Island	FAM69B	Body
cg12790758	Plusquin 2017	chr15	37369914	-	Open Sea	MEIS2	Body
cg13169286	Panni 2016	chr10	65391382	+	South Shore
cg13388615	Goodrich 2016	chr2	242878809	-	Island
cg13420207	Plusquin 2017	chr7	81666277			HGF
cg13436843	Goodrich 2016	chr6	30071601	+	South Shore	TRIM31	Body
cg13527922	Panni 2016	chr11	46741299	+	Open Sea	F2	Body
cg13607138	Gruzieva 2017	chr20	33539306	-	North Shelf	GSS	Body
cg13703866	Gruzieva 2017	chr2	1479523	+	North Shore	TPO	Body
cg13710375	Goodrich 2016	chr19	53836837	+	Island	ZNF845	TSS200
cg13839439	Kingsley 2016	chr12	54144521	+	North Shore
cg13918628	Plusquin 2017	chr9	35610380	+	Open Sea	CD72	3'UTR
cg14582546	Gruzieva 2017	chr20	61427684	-	Island	C20orf20	TSS200
cg14938677	de F.C. Lichtenfels 2018	chr7	127231698	+	South Shelf	ARF5	3'UTR
cg15324756	Goodrich 2016	chr13	110961142	+	Island	COL4A2	Body
cg15426626	Zhong 2017	chr12	132984261	+	Island
cg15883382	Panni 2016	chr10	135333805	-	Island
cg15996282	Panni 2016	chr5	36152108			SKP2
cg16205861	Plusquin 2017	chr12	54146572	+	South Shore
cg16308101	Panni 2016	chr1	67895914	-	Island	SERBP1	1stExon
cg16608593	Plusquin 2017	chr14	105912068	+	Island	MTA1	Body
cg16856342	Panni 2016	chr1	67895909	-	Island	SERBP1	1stExon
cg17034036	Gruzieva 2017	chr11	34461028	-	South Shore	CAT	Body
cg17157498	Zhong 2017	chr19	1383493	+	Island	NDUFS7	TSS1500
cg17360854	Chi 2016	chr2	161224771	-	Open Sea	RBMS1	Body
cg17526936	Gruzieva 2017	chr8	107642385	+	Open Sea	OXR1	Body
cg17629796	Plusquin 2017	chr13	30707265	-	Open Sea
cg17988310	Gruzieva 2017	chr22	40355732	+	Open Sea	GRAP2	Body
cg18059012	Plusquin 2017	chr15	44969129	-	Open Sea	PATL2	TSS200
cg18164357	Plusquin 2017	chr11	77534497	-	South Shelf	C11orf67	5'UTR
cg18201392	Plusquin 2017	chr1	185023741	+	Open Sea	RNF2	5'UTR
cg18351711	Plusquin 2017	chr4	183243981			ODZ3	TSS1500
cg18379295	de F.C. Lichtenfels 2018	chr14	52326155	+	Open Sea	GNG2	TSS1500
cg18551877	Goodrich 2016	chr11	58612086		Open Sea	GLYATL2	TSS200
cg18680977	Clifford 2017	chr7	27155039	-	Island	HOXA3	5'UTR; TSS1500
cg18739405	Goodrich 2016	chr11	93394616	+	North Shore	KIAA1731	TSS200
cg18949192	Clifford 2017	chr12	115134280	-	North Shore
cg19215199	Panni 2016	chr10	81005284	+	South Shore	ZMIZ1	Body
cg19407717	Gruzieva 2017	chr2	1544120	-	North Shore	TPO	Body
cg19536929	Clifford 2017	chr12	115134594	-	North Shore
cg19850855	Mostafavi 2017	chr5	93333655	-	Open Sea	FAM172A	Body
cg19963313	Panni 2016	chr8	59571604	-	Island	NSMAF	Body
cg20455854	Chi 2016	chr5	139040849	-	Island	CXXC5	5'UTR
cg20673255	Mostafavi 2017	chr19	5787465	+	North Shore	DUS3L	Body
cg20680669	Panni 2016	chr22	28189870	+	North Shelf	MN1	Body
cg20693615	Mostafavi 2017	chr3	50234688	+	South Shelf	GT1	3'UTR
cg20791839	Goodrich 2016	chr3	53926047	+	Island	SELK	TSS200
cg20905180	Goodrich 2016	chr8	11149412	+	Open Sea	MTMR9	Body
cg20939320	Plusquin 2017	chr3	132563279	+	Open Sea	NCR00119	Body
cg21022949	Gruzieva 2017	chr2	231809697	+	Open Sea
cg21156210	Plusquin 2017	chr4	100485208	-	Island	RG9MTD2; MTTP	TSS1500; TSS200
cg21232615	Plusquin 2017	chr9	27292606	+	Open Sea	C9orf11	Body
cg21660604	Gruzieva 2017	chr6	30688588	+	North Shore	TUBB	Body
cg21884122	Kingsley 2016	chr14	21533871	+	North Shelf
cg21986027	Zhong 2017	chr6	169238138	+	Open Sea
cg22517801	Kingsley 2016	chr7	157453790	-	Island	PTPRN2	Body
cg22660933	Clifford 2017	chr17	46608355	+	Island	HOXB1	TSS200
cg22856765	Plusquin 2017	chr8	42693384	+	Open Sea	THAP1	3'UTR; Body
cg22997113	Clifford 2017	chr7	27170241	-	Island	HOXA4	1stExon
cg23014425	Clifford 2017	chr17	46648525	+	Open Sea	HOXB3	5'UTR
cg23276912	Panni 2016	chr1	35326118	-	South Shore	C1orf212	TSS1500
cg23424407	Clifford 2017	chr12	115131846	-	South Shore
cg23468453	Mostafavi 2017	chr10	73906532	-	Open Sea	ASCC1	Body
cg23599683	Chi 2016	chr1	40235372	+	North Shore	BMP8B; OXCT2	Body; 1stExon; 3'UTR
cg23602092	Somineni 2016	chr10	70319645	-	North Shore	TET1	TSS1500
cg23890774	Plusquin 2017	chr19	36618841	+	Island
cg24051234	Goodrich 2016	chr10	111912029	-	Open Sea
cg24101979	Panni 2016	chr17	709725	-	North Shore	NXN	Body
cg24172570	Gruzieva 2017	chr7	27561178	-	Open Sea
cg24316255	Gruzieva 2017	chr21	45753677			C21orf2	Body
cg24324441	Goodrich 2016	chr3	158519002	-	North Shore	MFSD1	TSS1500
cg24451081	Goodrich 2016	chr13	113770401	+	North Shore	F7	Body
cg24458314	Jiang 2014	chr7	18679329	+	Open Sea	HDAC9	Body
cg24900666	Clifford 2017	chr17	46608328	-	Island	HOXB1	TSS200
cg24948406	Clifford 2017	chr17	46608268	-	Island	HOXB1	5'UTR; 1stExon
cg25398924	Goodrich 2016	chr8	1460718	+	Open Sea	DLGAP2	5'UTR
cg25406779	Goodrich 2016	chr19	40732712	+	South Shore	CNTD2	TSS200
cg25407888	Gruzieva 2017	chr8	110346503	-	Island	ENY2; NUDCD1	TSS200
cg25489413	Plusquin 2017	chr7	44794343	-	Open Sea	ZMIZ2	TSS1500; 5'UTR
cg25575464	Panni 2016	chr17	7232771	-	Island	NEURL4	TSS200
cg25769469	de F.C. Lichtenfels 2018	chr5	71643841	-	Open Sea	PTCD2	Body
cg26003785	Panni 2016	chr17	839754	+	Open Sea	NXN	Body
cg26283240	Panni 2016	chr17	851933	-	South Shore	NXN	Body
cg26468152	Kingsley 2016	chr16	69355012	+	Island	VPS4A	Body
cg26504614	Gruzieva 2017	chr6	31382102			MICA	Body
cg26559703	Mostafavi 2017	chr10	26853625	-	North Shelf	APBB1IP	Body
cg26634219	Clifford 2017	chr17	46608277	-	Island	HOXB1	TSS200
cg26692818	Mostafavi 2017	chr1	87108066	-	Open Sea	CLCA3P	Body
cg26815688	Gruzieva 2017	chr5	77284206	-	Open Sea
cg26995744	Zhong 2017	chr2	200322034	+	Island	SATB2	5'UTR
cg27343801	Goodrich 2016	chr19	46444017	-	Island	NOVA2	Body
cg27353629	Goodrich 2016	chr8	144309591	+	North Shelf
cg27656658	Clifford 2017	chr17	46628224	-	Island	HOXB3	Body
